# Supplementary material for: The Gene Expression Profile of Uropathogenic Escherichia coli in Women with Uncomplicated Urinary Tract Infections Is Recapitulated in the Mouse Model
Source: mBio. 2020 Aug 11;11(4):e01412-20. doi: 10.1128/mBio.01412-20 (PMC7439467; doi:10.1128/mBio.01412-20)
Supplement: TABLE S3 [file mBio.01412-20-st003.xlsx]

## Sheet: Sheet1
Supplemental Table 3: Genes differentially regulated during infection compared to in vitro growth in LBa
Gene Name	Locus	human UTI		mouse UTI
		Log2 FC	Adjusted P Value	Log2 FC	Adjusted P Value
acnB	b1194	-3.00539	6.41864e-11	-3.0173	3.08305e-11
ahr	b1071	-3.43562	0.000836235	-2.77581	0.0304787
amyA	b0724	-4.47054	0.000282512	-3.58875	0.0128898
arnT	b1745	-2.83471	0.000738355	-2.29994	0.0330618
astB	b2422	-6.03406	2.07775e-05	-4.03084	0.0253199
astC	b0740	-6.52686	1.68546e-06	-4.11761	0.0172498
astD	b0118	-5.977	3.30631e-05	-4.15914	0.0172498
astE	b0723	-6.35677	1.10726e-05	-4.5165	0.00726309
cheA	b1744	-4.48698	0.0203585	-5.40754	0.00114685
cheB	b2764	-4.43597	0.0384094	-5.94133	0.000508462
cheW	b2257	-4.96129	0.0031634	-5.1538	0.00152166
cheY	b2752	-4.52653	0.00885495	-4.88057	0.00243438
cheZ	b2414	-4.45769	0.0178793	-4.89602	0.00450244
cybC	b2763	-2.53966	0.0303859	-2.50185	0.0344119
cysA	b1189	-5.33494	4.9855e-10	-4.28952	4.11923e-06
cysC	b1703	-5.58027	4.01664e-11	-4.3607	1.26987e-06
cysD	b4269	-5.64704	3.28938e-06	-5.7777	1.07467e-06
cysH	b1078	-5.25377	1.99271e-11	-4.69243	5.92637e-09
cysI	b2425	-6.44627	1.94925e-23	-5.53781	9.08057e-17
cysJ	b1930	-6.41306	2.06915e-19	-5.41229	1.80862e-13
cysK	b1077	-4.16279	3.74422e-07	-3.97738	1.75166e-06
cysN	b4240	-4.83533	2.47753e-08	-4.82935	1.97469e-08
cysP	b1074	-5.46631	2.71922e-09	-4.77738	7.50425e-07
cysU	b1929	-5.48942	2.70688e-09	-4.0119	0.00014473
cysW	b4239	-5.21109	6.41864e-11	-3.82574	1.50462e-05
dadA	b3020	-4.23366	5.43441e-08	-3.7169	7.34494e-06
dadX	b1729	-4.03109	4.42724e-08	-3.58316	4.26217e-06
flgC	b1702	-3.13288	0.047371	-3.99725	0.00120131
flgF	b0727	-3.39199	0.00736665	-4.12875	0.000120871
flgG	b1925	-2.86663	0.0439657	-4.0663	6.42123e-05
flgL	b1748	-3.57506	0.0329089	-3.78177	0.0152948
flgM	b2750	-4.14198	0.00225778	-4.35246	0.000814765
fliS	b0728	-4.42875	0.016782	-5.46871	0.000536358
gabT	b2762	-4.5961	0.00037811	-3.39008	0.0412141
gltA	b1887	-3.59812	2.35362e-07	-2.71619	0.00179821
ppsA	b1888	-5.49224	1.65173e-25	-3.591	7.48649e-09
ppsR	b1927	-2.6538	0.000423846	-2.37472	0.00539727
sdhA	b0722	-5.2486	1.17551e-13	-3.92269	9.0951e-07
sdhB	b1746	-4.42339	8.04215e-07	-3.74792	0.000130636
sdhC	b2423	-3.82969	6.03446e-05	-3.26722	0.00202462
sdhD	b2662	-5.14452	1.39552e-08	-4.34795	6.80329e-06
sthA	b2424	-2.84183	0.00600127	-2.70721	0.0127153
sucB	b0721	-4.49225	1.48527e-06	-3.12194	0.010661
sucC	b0720	-4.49513	2.36779e-10	-3.22652	0.000183582
tcyJ	b1920	-3.26748	0.000577403	-3.66167	2.01666e-05
tcyP	b1190	-3.34881	0.0017287	-3.73602	0.000125325
tolB	b1883	-2.52636	0.0451059	-2.60229	0.0303175
treB	b2751	-8.67625	1.20937e-13	-6.65136	7.52933e-08
treC	b1882	-7.23881	2.06316e-09	-5.95922	3.49513e-06
ves	b1742	-5.34779	0.00212335	-4.6043	0.01228
ycgR	c5335	-4.81333	0.0216045	-5.72136	0.00179821
yedE	b3962	-3.62027	0.000167492	-3.06676	0.0052942
yedF	b1083	-2.89874	0.00034018	-2.4901	0.00571028
ygiS	b1881	-2.96987	0.000298683	-2.30621	0.0378262
aaeX	b3242	4.18514	0.00117881	5.84439	4.02291e-08
bax	b3570	3.063	0.0425805	3.10049	0.0354936
c2437	c2437	4.48755	0.00143742	5.70532	2.54704e-06
c4318	c4318	4.8009	2.29172e-10	4.68436	6.45316e-10
chuW	c4314	5.15922	6.27922e-12	5.09324	8.37708e-12
chuX	c4315	4.34559	9.40655e-08	4.49145	1.58593e-08
citE	b0616	3.63531	0.00332465	8.16853	3.35211e-22
cspA	b3556	7.47523	3.87297e-16	3.15648	0.038136
cspG	b0990	6.6723	1.24908e-09	5.17994	1.91737e-05
cyuA	b4470	3.40609	0.00215979	4.1039	1.82649e-05
cyuP	b3110	4.81757	9.03687e-17	5.29467	2.41863e-21
dpiA	b0620	2.22869	0.0290974	2.70402	0.000452184
entA	b0596	4.55437	5.47517e-06	4.08143	0.000109162
entB	b0595	4.58768	7.33758e-11	4.09436	3.01072e-08
entC	b0593	3.80896	5.29346e-05	4.28989	6.47272e-07
entE	b0594	4.54689	9.43354e-12	4.08323	4.02454e-09
entH	b0597	4.36227	4.20617e-11	4.35907	2.63329e-11
fdnH	b1475	4.78351	3.83341e-10	5.36885	1.56994e-13
fdnI	b1476	3.67842	8.98289e-10	4.3561	2.65301e-15
fepD	b0590	2.93154	0.000102347	2.25669	0.0301876
fepE	b0587	4.002	2.9003e-05	3.55083	0.00054019
fes	b0585	3.7378	5.47799e-06	3.34001	0.00014465
fruB	b2169	3.49186	0.0184591	3.69959	0.0074474
fruK	b2168	3.25538	0.0469208	3.36754	0.0315817
fyuA	c2436	9.15411	2.77412e-19	8.16674	3.92241e-15
gntK	b3437	5.46432	9.16335e-19	2.80515	0.00219581
gntU	b4476	5.20182	1.71633e-14	3.63925	5.04705e-06
grxA	b0849	4.59472	2.73037e-13	3.77182	3.64403e-08
hcp	b0873	3.17936	0.00135135	4.70979	5.61082e-10
irp1	c2429	6.46186	4.99039e-11	7.80179	4.23334e-17
lpxP	b2378	4.53586	3.26706e-05	3.30622	0.0171434
mbtB_5	CHI19_18315	8.88578	3.93859e-16	8.73163	1.31827e-15
mdtL	b3710	2.99811	6.44981e-05	2.77084	0.000493536
metE	b3829	5.08307	2.74521e-05	4.57366	0.000306563
metF	b3941	3.79644	0.000113759	4.32089	1.31148e-06
mltD	b0211	2.85869	0.00966648	3.10683	0.00179821
nirD	b3366	3.11895	0.0349127	6.4162	1.94989e-14
nrdE	b2675	4.39387	4.63778e-05	3.10143	0.0318801
nrdF	b2676	4.48296	8.5904e-07	2.79307	0.0408551
nrdH	b2673	3.99835	7.26581e-06	3.03434	0.00601439
nrdI	b2674	3.02697	0.0004312	3.1007	0.000196607
proV	b2677	5.86082	6.97375e-06	8.00633	3.77545e-12
proW	b2678	6.21537	6.23089e-06	8.35943	8.56096e-12
proX	b2679	5.76229	3.35009e-05	6.95146	3.75281e-08
stpA	b2669	3.68736	9.3894e-05	4.32514	2.74642e-07
torC	b0996	7.06513	6.79785e-10	5.83114	1.78806e-06
torD	b0998	4.34384	0.00147722	3.79582	0.0127153
uidA	b1617	5.49312	1.64835e-07	4.94693	5.7231e-06
ybdZ	b4511	3.78405	7.14033e-05	4.16915	2.08996e-06
ybiW	b0823	3.13016	0.0364639	6.17115	3.521e-11
ybiY	b0824	3.81213	0.00201185	6.11863	9.43695e-11
ybtE	c2433	6.32137	6.27922e-12	7.3956	2.79095e-17
ybtP	c2422	9.03751	1.87696e-20	8.59914	1.69926e-18
ybtQ	c2421	6.56812	7.33758e-11	7.10994	3.68613e-13
ybtS	c2419	6.11128	2.52835e-10	7.4328	2.77418e-16
ybtT	c2432	7.49406	1.20237e-17	8.16267	1.68395e-21
ybtU	c2430	6.64483	2.92085e-13	8.13266	2.65809e-21
ybtX	c2420	6.49257	7.33758e-11	7.55014	1.85174e-15
ydhC	b1660	3.1802	0.000343632	2.99165	0.00123332
ydhI	b1643	2.47056	0.0235886	2.429	0.0288484
ydiE	b1705	5.04703	3.27829e-26	2.9726	1.78359e-06
ydiH	b1685	3.75202	6.41352e-05	3.79801	3.14748e-05
yeaR	b1797	5.93745	1.88102e-06	6.18852	3.12052e-07
yedX	b1970	4.26346	0.0179388	4.08071	0.0288484
yjcB	b4060	4.09229	0.000447536	5.25614	1.3165e-07
yoaG	b1796	6.51817	2.47753e-08	7.24549	9.21726e-11
yqjF	b3101	4.62337	0.00998165	4.58188	0.0105183
