# Supplementary material for: The Gene Expression Profile of Uropathogenic Escherichia coli in Women with Uncomplicated Urinary Tract Infections Is Recapitulated in the Mouse Model
Source: mBio. 2020 Aug 11;11(4):e01412-20. doi: 10.1128/mBio.01412-20 (PMC7439467; doi:10.1128/mBio.01412-20)
Supplement: TABLE S4 [file mBio.01412-20-st004.xlsx]

## Sheet: Sheet1
Supplemental Table 4: Genes differentially regulated during infection compared to in vitro growth in urinea
Gene Name	Locus	human UTI		mouse UTI
		Log2 FC	Adjusted P Value	Log2 FC	Adjusted P Value
acs	b4069	-5.56967	3.07062e-07	-3.77304	0.00728385
ahr	b4269	-4.24955	1.01558e-06	-3.58973	0.000244781
aidB	b4187	-4.7397	0.000102794	-3.5242	0.0282069
aldA	b1415	-4.12783	4.4533e-08	-3.40619	6.35902e-05
amyA	b1927	-5.08834	4.29612e-06	-4.20655	0.000848304
bluF	b1163	-2.56229	0.00106206	-2.26206	0.0208453
bolA	b0435	-3.40266	0.0098702	-3.36851	0.0210118
c3891	c3891	-5.52181	5.29814e-07	-3.2573	0.0473055
chaB	b1217	-4.13695	0.000174877	-3.07154	0.04243
clsB	b0789	-4.99913	1.44885e-07	-3.19738	0.0103856
csiD	b2659	-7.22758	1.83753e-07	-5.11347	0.0016679
dgcM	b1341	-4.71406	0.000401672	-4.00864	0.0108121
elaB	b2266	-4.22975	0.00240991	-4.0939	0.00761092
fumC	b1611	-3.89698	4.14121e-07	-3.58948	1.19122e-05
gabD	b2661	-6.37729	6.94231e-12	-5.15343	2.49358e-07
gabP	b2663	-5.88659	6.1801e-05	-4.99645	0.00245823
gabT	b2662	-6.66858	5.65561e-10	-5.46255	2.19712e-06
gcvT	b2905	-4.2369	1.49352e-10	-2.60135	0.00728385
glcB	b2976	-4.89571	0.00135275	-4.05152	0.0335952
glcD	b2979	-7.86391	1.57346e-07	-5.4721	0.00191589
glcE	b4468	-8.0654	1.84543e-07	-5.13356	0.00558536
glcF	b4467	-6.57913	1.01558e-06	-4.81321	0.00266709
glsA	b0485	-7.4563	1.78879e-06	-4.71963	0.020781
gltA	b0720	-4.02863	5.25482e-10	-3.14671	3.40666e-05
gltI	b0655	-4.30563	7.59565e-06	-3.79596	0.000375741
gltK	b0653	-2.89489	0.00112644	-2.56787	0.0177252
gltL	b0652	-3.44627	1.85366e-06	-2.52967	0.00941382
hcxB	b0801	-3.31134	1.15845e-05	-2.7818	0.00212098
ilvC	b3774	-5.27892	0.000119684	-5.25305	0.000229775
ilvD	b3771	-3.03319	0.0105539	-2.96813	0.0265565
ilvE	b3770	-2.98242	0.00116966	-3.5068	3.46251e-05
ilvM	b3769	-2.89647	0.0102124	-4.00406	1.63178e-05
ilvN	b3670	-5.05085	9.02705e-06	-3.53463	0.0166482
kgtP	b2587	-3.63416	0.00020211	-3.50053	0.000810139
leuA	b0074	-4.56495	0.000675243	-5.59428	8.56566e-06
leuB	b0073	-4.21617	0.00133965	-5.42611	5.97075e-06
leuC	b0072	-4.02724	0.00243871	-5.34492	6.69967e-06
leuD	b0071	-4.69478	0.00106101	-5.52815	5.90213e-05
mnaT	b1448	-2.33426	0.00195386	-2.39871	0.00188506
modF	b0760	-3.03201	0.00315529	-2.87419	0.014708
narW	b1466	-5.7895	2.48713e-08	-4.17966	0.000334063
osmC	b1482	-5.81835	1.43775e-05	-3.99176	0.0260427
otsA	b1896	-5.01617	1.26406e-05	-3.28108	0.0473055
patA	b3073	-6.70057	1.00392e-13	-5.29937	3.93825e-08
phoH	b1020	-3.76587	7.49216e-05	-3.09819	0.00799231
poxB	b0871	-4.99994	2.1421e-06	-3.78656	0.00312275
prpR	b0330	-5.00292	3.67983e-07	-2.91497	0.0440223
psuG	b2165	-5.82893	4.89608e-08	-4.66663	9.65477e-05
rutD	b1009	-3.6347	0.0155461	-3.4997	0.0395755
talA	b2464	-5.46752	9.59857e-07	-3.30465	0.0446411
uidA	b1617	-3.89417	0.00121667	-4.44037	0.000133065
xylA	b3565	-6.30542	5.25482e-10	-5.72754	5.54784e-08
xylB	b3564	-5.29622	1.81386e-07	-5.00351	1.88308e-06
xylF	b3566	-7.42511	1.43539e-14	-5.08371	3.54379e-06
xylG	b3567	-7.1043	5.08989e-15	-4.89968	1.8181e-06
xylH	b3568	-4.27993	9.72077e-10	-3.91436	9.37122e-08
xylR	b3569	-3.62452	4.35896e-05	-3.58249	9.65477e-05
yafE	b0210	-2.77931	0.000382836	-2.23524	0.038935
yahK	b0325	-4.79923	6.7509e-05	-3.44747	0.0334602
yajO	b0419	-4.14825	0.000140584	-3.16197	0.0284464
ybaT	b0486	-5.54815	0.000187159	-3.98077	0.0460306
ybaY	b0453	-4.30097	0.000415812	-3.88783	0.00423251
ybgS	b0753	-6.63635	1.56829e-10	-3.36978	0.0300821
ybgU	b4735	-4.50399	5.25482e-10	-3.54272	1.91612e-05
ycgB	b1188	-5.74354	3.70086e-07	-4.1655	0.00237478
ydcI	b1422	-2.57454	0.0039684	-3.21972	2.97875e-05
ydgC	b1607	-2.89325	0.000694094	-2.28179	0.0466417
ydiU	b1706	-2.32183	5.33644e-05	-3.07909	3.78333e-11
ydiZ	b1724	-4.22353	1.25483e-05	-3.07767	0.0177252
yegP	b2080	-6.23031	3.0445e-10	-3.72174	0.00460467
yegS	b2086	-4.57725	2.43319e-05	-3.29372	0.0226859
yfcF	b2301	-3.51328	6.53899e-08	-3.00444	3.3029e-05
ygaM	b2672	-5.38863	1.19774e-09	-3.67125	0.000751684
yheV	b4551	-2.48526	0.010902	-2.51167	0.0172293
yhjE	b3523	-3.49082	0.000408355	-3.74452	0.000125447
yiaA	b3562	-3.89187	0.000116874	-3.0722	0.0112887
yiaB	b3563	-4.21812	8.86504e-05	-3.72607	0.00125596
yiaG	b3555	-4.75172	0.000567931	-4.0538	0.0137198
yjdI	b4126	-4.72842	4.09457e-06	-4.03565	0.000427662
ynaL	b4743	-6.18204	7.06177e-06	-4.17389	0.013913
yphA	b2543	-4.80814	6.7509e-05	-3.78845	0.00908343
ysgA	b3830	-4.14015	3.65316e-07	-3.44176	0.000195727
ackA	b2296	3.46818	2.65971e-08	2.33225	0.0119296
dtpA	b1634	3.85937	1.65639e-11	3.02752	5.83994e-06
dusB	b3260	4.54156	2.20093e-08	2.87544	0.0137198
ebgC	b3077	3.53069	1.15845e-05	2.54785	0.0293304
fdnH	b1475	5.34028	3.09706e-13	5.92561	1.21614e-16
fdnI	b1476	3.69801	5.25482e-10	4.37569	3.91506e-15
fis	b3261	5.87272	5.77247e-24	3.50843	1.21315e-06
gntK	b3437	5.53564	3.05092e-19	2.87646	0.00130695
gntU	b4476	4.82619	3.40747e-12	3.26362	0.000169339
gpmM	b3612	2.61958	5.9595e-06	2.38108	0.000272331
grcA	b2579	3.12627	0.00437688	5.67064	4.60593e-12
grxA	b0849	3.73601	4.88603e-08	2.91311	0.000445651
gspI	UTI89_C3380	4.57423	2.75587e-10	2.52354	0.0433818
guaB	b2508	3.68474	5.08989e-15	2.06634	0.0110851
hcp	b0873	2.66724	0.0140388	4.19767	1.82118e-07
hybA	b2996	2.44962	0.00578647	5.13835	2.21706e-19
ibpB	b3686	4.48169	7.0932e-05	4.15199	0.000706917
mdtJ	b1600	2.94251	0.00743602	4.40926	2.39716e-07
mntP	b1821	5.31928	0.000136886	6.59405	4.63508e-07
napA	b2206	3.00435	0.0163362	5.89532	2.43498e-11
napF	b2208	4.10422	0.00638111	7.20615	1.43681e-09
narJ	b1226	3.08905	0.0184488	4.57697	1.25332e-05
nirB	b3365	4.05911	0.00684737	6.92315	9.06722e-09
nirC	b3367	2.5454	0.005158	3.49282	1.40861e-06
nirD	b3366	5.50421	2.07133e-05	8.80146	5.66053e-16
opgC	b1047	4.95756	8.22016e-21	2.37703	0.00821681
opgE	b0815	3.0581	0.000154585	2.73855	0.00352725
pdeI	b0833	2.64384	0.0025996	2.33435	0.0382692
potB	b1125	3.12503	1.53312e-05	2.23142	0.0467793
pta	b2297	2.83241	1.03351e-05	2.15362	0.0205519
pyrF	b1281	2.9136	2.53904e-09	1.84415	0.0414912
rnpA	b3704	3.89789	2.84649e-06	2.66329	0.0282502
rplA	b3984	3.89647	3.7884e-12	2.92115	1.54068e-05
rplD	b3319	3.3406	2.83159e-05	2.70997	0.00728154
rplI	b4203	4.02215	2.59176e-16	2.9696	3.58325e-07
rplK	b3983	3.6712	4.71412e-09	2.82458	0.000229775
rplM	b3231	3.97901	2.69557e-09	2.42746	0.020781
rplO	b3301	3.13395	1.74508e-05	2.39947	0.0176876
rplY	b2185	3.61009	2.56467e-07	2.38785	0.0259691
rpmB	b3637	3.93913	6.82599e-17	2.35646	0.000652929
rpmD	b3302	3.5844	1.17207e-09	2.25986	0.0148627
rpmE	b3936	5.37671	9.72317e-19	2.72083	0.00326354
rpmH	b3703	3.55199	4.91627e-13	1.95553	0.0370534
rpsE	b3303	3.30969	4.97225e-07	2.27777	0.0222524
rpsF	b4200	3.59356	6.2671e-06	2.60011	0.0203739
rpsI	b3230	3.79407	2.86722e-07	2.779	0.00409897
rpsR	b4202	4.02063	1.04333e-05	2.76755	0.0380443
sdaC	b2796	5.41268	1.06158e-14	4.23099	4.64297e-08
sodB	b1656	4.03282	6.12158e-05	4.03525	9.84488e-05
suhB	b2533	5.72502	6.36845e-40	3.15729	1.87842e-08
trxC	b2582	2.86155	0.000129975	2.33419	0.0195416
tsgA	b3364	7.42606	2.30729e-14	5.62458	1.32875e-07
tyrP	b1907	2.65891	0.0245083	3.54261	0.0002539
uhpA	b3669	4.19367	4.42326e-09	3.03296	0.000820666
uhpB	b3668	3.42015	0.000113344	3.45943	0.000137453
upp	b2498	4.50909	8.94125e-16	2.99163	2.38135e-05
uraA	b2497	3.77795	1.17207e-09	3.01606	3.44278e-05
UTI89_C1440	UTI89_C1440	2.83845	0.010341	3.24398	0.00150694
ydhC	b1660	2.80842	0.00246072	2.61988	0.0159781
ydjX	b1750	2.40075	0.025627	2.78728	0.0037606
yfcC	b2298	2.60451	0.0487203	5.40759	3.37389e-11
yggI	b2944	3.25408	3.94175e-08	2.14152	0.0264981
yghG	b2971	7.18815	2.84423e-17	3.93173	0.000355591
ygiQ	b4469	4.47362	4.84891e-14	2.37433	0.0168636
yhhQ	b3471	3.54075	8.52227e-11	2.87	5.58371e-06
yiaD	b3552	5.10697	1.84543e-07	3.21506	0.0208453
yiaY	b3589	2.34309	0.0066876	3.10458	2.71949e-06
yjaA	b4011	4.194	3.72608e-09	2.87726	0.00266709
yjcB	b4060	3.37108	0.00689043	4.53493	2.06011e-05
yjeM	b4156	3.1104	0.00193815	2.61184	0.0498767
ymgG	b1172	4.39013	1.12942e-05	3.4864	0.00423251
fndG_1	ECP_RS07505	5.58361	1.35078e-07	6.33829	4.99746e-10
