# Supplementary material for: The Gene Expression Profile of Uropathogenic Escherichia coli in Women with Uncomplicated Urinary Tract Infections Is Recapitulated in the Mouse Model
Source: mBio. 2020 Aug 11;11(4):e01412-20. doi: 10.1128/mBio.01412-20 (PMC7439467; doi:10.1128/mBio.01412-20)
Supplement: TABLE S6 [file mBio.01412-20-st006.xlsx]

## Sheet: Sheet1
Supplemental Table 6: Pathways Enriched in Genes Differentially Regulated between hUTI or mUTI and LB
	hUTI
KEGG/GO ID	# Genesa	Enrichment Score
eco00020: Citrate Cycle (TCA cycle)	12	3.22839
eco00330:Arginine and Proline Metabolism	5	2.04728
eco00920: Sulfur Metabolism	12	5.12835
eco01053: Biosynthesis of Siderophore Group Nonribosomal Peptides	4	3.21146
eco01120: Microbial Metabolism in Diverse Environments	37	4.30367
eco02030:Bacterial Chemotaxis	6	1.86485
eco02040: Flagellar Assembly	6	1.48694
GO:0000104 (Succinate Dehydrogenase Activity)	6	2.31417
GO:0020037 (Heme Binding)	7	1.36676
GO:0050660 (Flavin Adenine Dinucleotide Binding)	8	1.75631
GO:0055072 (Iron Ion Homeostasis)	7	1.67063
	mUTI
KEGG/GO ID	# Genesa	Enrichment Score
eco00053: Ascorbate and Aldarate Metabolism	7	2.21141
eco00230: Purine Metabolism	13	3.21823
eco00330: Arginine and Proline Metabolism	4	2.16202
eco00920: Sulfur Metabolism	13	4.60332
eco01053: Biosynthesis of Siderophore Group Nonribosomal Peptides	4	3.07571
eco02040: Flagellar Assembly	13	3.92155
GO:0020037 (Heme Binding)	10	2.06366
GO:0046872 (Metal Ion Binding)	24	4.24339
