# Supplementary material for: The Gene Expression Profile of Uropathogenic Escherichia coli in Women with Uncomplicated Urinary Tract Infections Is Recapitulated in the Mouse Model
Source: mBio. 2020 Aug 11;11(4):e01412-20. doi: 10.1128/mBio.01412-20 (PMC7439467; doi:10.1128/mBio.01412-20)
Supplement: TABLE S7 [file mBio.01412-20-st007.xlsx]

## Sheet: Sheet1
Supplemental Table 7: Pathways Enriched in Genes Differentially Regulated between hUTI or mUTI and urine
	hUTI
KEGG/GO ID	# Genesa	Enrichment Score
eco00020: Citrate Cycle (TCA cycle)	11	3.82479
eco00330: (Arginine and Proline Metabolism)	9	1.44125
eco01230: Biosynthesis of Amino Acids	20	1.75586
eco03010: Ribosome	46	19.461
GO:0003333 (Amino Acid Transmembrane Transport)	12	2.30754
GO:0019740 (Nitrogen Utilization)	6	2.53245
GO:0050660 (Flavin Adenine Dinucleotide Binding)	17	1.67689
GO:1902047 (Polyamine Transmembrane Transport)	4	1.96077
	mUTI
KEGG/GO ID	# Genesa	Enrichment Score
eco00230: Purine Metabolism	7	2.51523
eco00564: Glycerophospholipid metabolism	5	1.62086
eco00910: Nitrogen Metabolism	8	2.77659
eco01230: Biosynthesis of Amino Acids	16	3.03247
eco03010: Ribosome	16	3.31893
GO:0020037 (Heme Binding)	8	2.36174
GO:0046872 (Metal Ion Binding)	35	3.8027
GO:0050660 (Flavin Adenine Dinucleotide Binding)	13	1.91978
